# Supplementary material for: Dual-Mode Electrical–Optical Nanocomposite Hydrogel with Enhanced Upconversion Luminescence for Strain and pH Sensing
Source: Gels. 2026 Mar 28;12(4):284. doi: 10.3390/gels12040284 (PMC13115103; doi:10.3390/gels12040284)
Supplement: Supplementary file 1 [file gels-12-00284-s001.zip]

Archive with 1 entries (1 files):
- gels-4177194-supplementary.pdf
